# Supplementary material for: NCCN guideline–concordant cancer care in sub-Saharan Africa: a population-based multicountry study of 5 cancers
Source: J Natl Cancer Inst. 2024 Sep 12;117(1):120–33. doi: 10.1093/jnci/djae221 (PMC11717413; doi:10.1093/jnci/djae221)
Supplement: djae221_Supplementary_Data [file djae221_supplementary_data.zip]

Archive with 3 entries (2 files):
- djae221_Supplementary_Data/
- djae221_Supplementary_Data/Supplement Table 3.xlsx
- djae221_Supplementary_Data/Supplement_revised_2208.pdf
