# Supplementary material for: NCCN guideline–concordant cancer care in sub-Saharan Africa: a population-based multicountry study of 5 cancers
Source: J Natl Cancer Inst. 2024 Sep 12;117(1):120–33. doi: 10.1093/jnci/djae221 (PMC11717413; doi:10.1093/jnci/djae221)
Supplement: djae221_Supplementary_Data [file djae221_supplementary_data.zip › djae221_Supplementary_Data/Supplement Table 3.xlsx]

## Sheet: 0209
	Prostate					NHL															Cervix							Colon			Rectum						Breast
Potentially curable disease; TNM / stage / risk group	Very-low-/low-/favorable intermediate-risk group, NxM0*** or N0M0	Unfavorable intermediate-risk-group, NxM0*** or N0M0	High-/very-high-risk group, NxM0*** or N0M0	Assumed favorable intermediate-risk group or better if favorable results in two of the three prognostic factors (T stage, PSA level, Gleason score) identified but not all three known, NxM0*** or N0M0	TxN1cM0	Diffuse large B-cell lymphoma (all stages)	Burkitt lymphoma (all stages)	CLL/SLL		Follicular lymphoma		Marginal zone lymphoma		Lymphoplasmacytic lymphoma		Other subtypes without guidelines		Unclassified lymphoma		Kommentare NHL low-grade lymphoma in palliative setting	FIGO IA1	FIGO IA2-IIA	FIGO IIB	FIGO IB-IIB (alternative) and FIGO III (mandatory)	T1-3 N1	FIGO IV	Kommentar Cervix:	Stage I/II low risk resectable colon cancer	Stage II high risk resectable colon cancer (2)	Stage III resectable colon cancer	Stage I resectable rectum cancer	Stage II/III resectable rectum cancer	Stage IV	Kommentar CRC	Stage IV	Kommentar prostate	Stage I, II and T3N1M0	Stage IIIA (except T3N1M0, IIIB and C	Stage IV	Kommentar breast
Cancer directed therapy (CDT) concordant with guidelines initiated	For any* risk group: Radical prostatectomy or EBRT (potentially curable dose) completed +/- initiation of any ADT (1)				Life expectancy >5 years (<85 years): EBRT (potentially curable dose) + initiation of any ADT or initiation of any ADT only Life expectancy <5 years (>85 years): observation or ADT accepted	Initiation of CHOP plus rituximab +/- EBRT initiated	Initiation of CODOX-M/IVAC plus rituximab initiated +/- EBRT initiated														Excision with free margins, e.g., through conization, simple hysterectomy	(IA2: Modified) Radical hysterectomy +/- pelvic lymphadenectomy	Radical hysterectomy + pelvic lymphadenectomy	EBRT and brachytherapy (potentially curable dose) completed plus concurrent chemotherapy ≥2 cycles completed	EBRT and brachytherapy (potentially curable dose) completed plus concurrent chemotherapy ≥2 cycles if primary is not resected			(Extended) hemicolectomy/sigmoidectomy with en bloc removal of regional lymph nodes (>11 lymph nodes resected), no chemotherapy, no EBRT (1)	(Extended) hemicolectomy/sigmoidectomy with en bloc removal of regional lymph nodes (>11 lymph nodes resected) respectively +/- adjuvant chemotherapy: initiation of 3-6 months 5-FU/LV or 8 cycles capecitabine	(Extended) hemicolectomy/sigmoidectomy with removal of regional lymph nodes (> 11 lymph nodes) plus initiation of CapeOx for at least 3 months or FOLFOX for at least 3 to 6 months (3,4)	Transanal local excision or transabdominal (abdominoperineal or low anterior) resection and TME (>11 lymph nodes resected), no radiochemotherapy (1)	Neoadjuvant radiochemotherapy: Capecitabine/EBRT or 5-FU/EBRT or FL/EBRT or chemotherapy only; Transabdominal resection and TME (>11 lymph nodes resected) (optional:) Adjuvant chemotherapy: FOLFOX or CapeOX or FL or Capecitabine (6 months of perioperative treatment preferred) (1)					Not differentiable between guideline concordance and minor deviation: Surgery (mastectomy or (lumpectomy + EBRT)) and initiation of systemic therapy (chemotherapy and/or initiation of endocrine therapy) and/or initiation of EBRT	Not differentiable between guideline concordance and minor deviation: Surgery (mastectomy or (lumpectomy + EBRT)) and initiation of systemic therapy (chemotherapy and/or initiation of endocrine therapy) and/or initiation of EBRT
	Any age group: observation/active surveillance or initiation of any ADT (2)	Life expectancy <10 years (>70 years): observation/active surveillance Life expectancy >10 years (<70 years): Any ADT (2)	Life expectancy <5 years (>85 years): initiation of any ADT or observation/active surveillance	Any age group: observation/active surveillance or initiation of any ADT (2)				not applicable, no curable approach	Chlorambucil, Bendamustine, Cyclophosphamide +/- rituximab initiated or watch&wait for early stage	not applicable, no curable approach	CHOP +/- rituximab initiated or watch&wait for early stage	not applicable, no curable approach	Bendamustine +/- rituximab; C(H)OP +/- rituximab; monotherapy for elderly or infirm; antibiotic therapy for gastric MALT lymphoma*; surgery for early stage nongastric MALT lymphoma*	not applicable, no curable approach	n/a for our cohort	not applicable, no guidelines available	Any polychemotherapy initiated	not applicable, no guidelines available	Any polychemotherapy							stage IV	Problem: radiotherapy muss "complete" sein damit guideline-concordant oder deviation; Argument pro: weniger Nebenwirkungen als eine Chemotherapie für NHL						stage IV		stage IV	Problem: radiotherapy muss "complete" sein damit guideline-concordant			stage IV
Cancer directed therapy (CDT) with minor deviation to guideline concordance	not applicable	For unfavorable intermediate-risk group and life expectancy >10 years (age <70 years) initiation of any ADT	not applicable	not applicable	not applicable	Initiation of CHOP minus rituximab +/- EBRT	Initiation of CODOX-M/IVAC minus rituximab +/- EBRT														not applicable	not applicable	not applicable	EBRT and brachytherapy (potentially curable dose) completed minus concurrent chemotherapy ≥2 cycles	EBRT and brachytherapy (potentially curable dose) completed minus concurrent chemotherapy ≥2 cycles if primary is not resected			(Extended) hemicolectomy/sigmoidectomy with en bloc removal of regional lymph nodes (>0, <11 lymph nodes resected) irrespective of adjuvant treatment (1)	(Extended) hemicolectomy/sigmoidectomy or radical surgical resection with en bloc removal of regional lymph nodes (>0, <11 lymph nodes resected) respectively irrespective of adjuvant chemotherapy (1)	Radical surgical resection (> 0, <11 lymph nodes resected) irrespective of initiation of CapeOx for at least 3 months or FOLFOX for at least 3 to 6 months (3,4)	Transanal local excision or transabdominal (abdominoperineal or low anterior) resection and incomplete TME, (>0, <11 lymph nodes resected), no radiochemotherapy (1)	Neoadjuvant radiochemotherapy: with other agents than Capecitabine/5-FU or incomplete radiochemotherapy and/or Transabdominal resection and TME (>0, <11 lymph nodes resected) (optional:) Adjuvant chemotherapy: FOLFOX or CapeOX or FL or Capecitabine (6 months of perioperative treatment preferred) (1)
Cancer directed therapy with major deviation to guideline concordance	not applicable	not applicable	For high-/very-high-risk group and life expectancy >5 years (age <85 years) initiation of any ADT	not applicable	not applicable	Initiation of less intensive polychemotherapy, monotherapy +/- EBRT	Initiation of CHOP or any other chemotherapy +/- EBRT	not applicable, no curable approach	Polychemotherapy or other systemic therapy +/- RT initiated	not applicable, no curable approach	Other systemic therapy +/- RT initiated	not applicable, no curable approach	Any other systemic therapy +/- RT initiated	not applicable, no curable approach	Unknown chemotherapy	not applicable, no guidelines available	Any other therapy initiated	not applicable, no guidelines available	Any other therapy		Any cancer directed surgery with possible tumor destruction, e.g., laser vaporization or cryotherapy	Any less radical procedure for removal of tumor, e.g., simple hysterectomy	Radical hysterectomy	EBRT (potentially curable dose) without brachytherapy (with or without concurrent chemotherapy	EBRT (potentially curable dose) without brachytherapy (with or without concurrent chemotherapy)	stage IV		(Extended) hemicolectomy/sigmoidectomy without removal of any lymph nodes (no lymph nodes reported) irrespective of adjuvant treatment (1)	(Extended) hemicolectomy/sigmoidectomy without removal of any lymph nodes (no lymph nodes reported) irrespective of adjuvant treatment	Inadequate surgical resection without removal of any lymph nodes (no lymph node removal) and/or incomplete (3,4) chemotherapy initiated and/ or no adjuvant treatment	Inadequate surgical resection without TME (no lymphadenectomy reported)	No neoadjuvant radiochemotherapy and/or Inadequate surgical resection without TME (no lymphadenectomy reported)	stage IV		stage IV		surgery with no systemic therapy, a therapy combination without surgery or a monotherapy	surgery with no systemic therapy, a therapy combination without surgery or a monotherapy	stage IV
No CDT identified or therapy without curable potential	not applicable	no cancer-directed therapy and life expectancy >10 years (<70 years) (3)	no cancer-directed therapy and life expectancy >5 years (<85 years) (3)	not applicable	Life expectancy >5 years (<85 years): no cancer-directed therapy (3)	EBRT (except limited extranodal stage I disease*) and/or surgery only or no lymphoma-directed therapy *no patients in cohort	EBRT (except limited extranodal stage I disease*) and/or surgery only or no lymphoma-directed therapy *no patients in cohort	not applicable, no curable approach	not applicable, no curable approach	not applicable, no curable approach	not applicable, no curable approach	not applicable, no curable approach	not applicable, no curable approach	not applicable, no curable approach	radiotherapy and/or surgery only		radiotherapy and/or surgery only		radiotherapy and/or surgery only	müssten hier evtl noch irgendwelche Murksmonotherapien für NHL rein? Tendenz 02.09.: eher nicht	Any other surgery or no cancer-directed therapy	Any other surgery or no cancer-directed therapy	Any other surgery or no cancer-directed therapy	EBRT < 45 Gy or any other therapy (except surgical alternative for FIGO IB-IIB) or no cancer-directed therapy	EBRT < 45 Gy or any other therapy or no cancer-directed therapy	stage IV		No surgery or colostomy/ laparotomy only irrespective of adjuvant treatment	No surgery or colostomy/ laparotomy only irrespective of adjuvant treatment	No surgery or colostomy/ laparotomy only irrespective of adjuvant treatment	No surgery or colostomy/ laparotomy only irrespective of adjuvant treatment	No surgery or colostomy/ laparotomy only irrespective of adjuvant treatment	stage IV		stage IV		Any other surgery or no cancer-directed therapy	Any other surgery or no cancer-directed therapy	stage IV
Palliative setting with cancer-directed therapy initiated						n/a, curative setting in all stages	n/a, curative setting in all stages	Chlorambucil, Bendamustine, Cyclophosphamide +/- rituximab initiated or watch&wait for early stage	n/a	CHOP +/- rituximab initiated or watch&wait for early stage		Bendamustine +/- rituximab; C(H)OP +/- rituximab; monotherapy for elderly or infirm; antibiotic therapy for gastric MALT lymphoma*; surgery for early stage nongastric MALT lymphoma*		any chemotherapy	n/a for our cohort	include? Any polychemotherapy?	n/a	include? Any polychemotherapy?	n/a	für NHL gibt es in dem Sinne kein "palliative setting" wie bei den anderen Entitäten; man kann das wohl nicht so genau auseinanderhalten… --> low-grade lymphoma alle in "palliative setting"	n/a, curative setting	n/a, curative setting	n/a, curative setting	n/a, curative setting	n/a, curative setting	Requested (Mirko)		n/a, curative setting	n/a, curative setting	n/a, curative setting	n/a, curative setting	n/a, curative setting	(Radio-)chemotherapy initiated?		ADT (surgical) or ADT (medical) or TURP or EBRT (palliative) or chemotherapy		n/a, curative setting	n/a, curative setting	Tamoxifen or palliative chemotherapy (which?)
Palliative setting without CDT						n/a	n/a	Polychemotherapy or other systemic therapy +/- RT initiated	n/a	Other systemic therapy +/- RT initiated	n/a	Any other systemic therapy +/- RT initiated	n/a	no systemic therapy	n/a	no systemic therapy	n/a	no systemic therapy	n/a		n/a, curative setting	n/a, curative setting	n/a, curative setting	n/a, curative setting	n/a, curative setting	no treatment		n/a, curative setting	n/a, curative setting	n/a, curative setting	n/a, curative setting	n/a, curative setting	no treatment		no treatment		n/a, curative setting	n/a, curative setting	no treatment
No stage identified						therapy evaluated even in NHL with missing stage	therapy evaluated even in NHL with missing stage	palliative therapy evaluated even in NHL with missing stage	therapy evaluated even in NHL with missing stage	palliative therapy evaluated even in NHL with missing stage	palliative therapy evaluated even in NHL with missing stage	palliative therapy evaluated even in NHL with missing stage	therapy evaluated even in NHL with missing stage	palliative therapy evaluated even in NHL with missing stage	therapy evaluated even in NHL with missing stage	palliative therapy evaluated even in NHL with missing stage	therapy evaluated even in NHL with missing stage	palliative therapy evaluated even in NHL with missing stage	therapy evaluated even in NHL with missing stage		no stage, any approach	no stage, any approach	no stage, any approach	no stage, any approach	no stage, any approach	no stage, any approach		no stage, any approach	no stage, any approach	no stage, any approach	no stage, any approach	no stage, any approach	no stage, any approach	??? Luci angefragt	stage IV		no stage, any approach	no stage, any approach	no stage, any approach	??? Yvonne angefragt
No medical records available						not traced	not traced	not traced	not traced	not traced	not traced	not traced	not traced	not traced	not traced	not traced	not traced	not traced	not traced		not traced	not traced	not traced	not traced	not traced	not traced		not traced	not traced	not traced	not traced	not traced	not traced		not traced	not traced	not traced	not traced	not traced
Abbreviations	PSA, prostate-specific antigen; EBRT, external beam radiation therapy; ADT, androgen deprivation therapy; TURP, transurethral resection of the prostate					CHOP, cyclophosphamide, doxorubicin, vincristine, prednisone; COP, cyclophosphamide, vincristine, prednisone; CODOX-M, cyclophosphamide, cytarabine, vincristine, doxorubicin, methotrexate; EBRT, external beam radiation therapy															FIGO, International Federation of Gynecology and Obstetrics; EBRT, external beam radiation therapy							5-FU, Fluorouracil; LV, leucovorin; CapeOx, capecitabine plus oxaliplatin; FOLFOX, leucovorin, fluorouracil, oxaliplatin; TME, total mesorectal excision;									EBRT, external beam radiation therapy
Inclusion criteria	For therapy evaluation of prostate cancer, patients without pathological or clinical suggestion of metastasis (M0) were assessed. In these patients NCCN harmonized guidelines recommend different treatment approaches for specific risk groups. As published in detail previously [2], diagnostic workup on prognostic factors (including T stage, PSA level and Gleason score) for risk stratification was i…					For therapy evaluation of potentially curable NHL, patients with known subtype and NCCN harmonized guidelines available were considered. Among these, diffuse large B-cell lymphoma (DLBCL) and Burkitt lymphoma (BL) (any stage) are generally considered curable diseases. The remaining subtypes (i.e. chronic lymphatic leukemia/small cell lymphoma and (advanced stage) follicular*) were excluded from e…															For therapy evaluation of potentially curable cervical cancer, patients with known stage I-III according to FIGO's 2009 classification were considered. Follow-up of at least 30 days.							For therapy evaluation of potentially curable colorectal cancer, patients with known UICC stage I-III were considered. Follow-up of at least 30 days.									For therapy evaluation of potentially curable breast cancer, patients with known UICC stage I-III were considered. Follow-up of at least 30 days.
Footnotes on staging	All patients with incomplete risk stratification but favorable results for prognostic factors available in individuals (T stage (<3a), PSA level (<20 ng/mL) and Gleason score (<7)) were allocated to favorable risk groups (assumed favorable intermediate-risk-group or better). When the TNM stage was not documented in the record, it was derived from clinical, pathological, or imaging information wit…					/															Though NCCN harmonized guidelines for SSA propose intensive therapy approaches for FIGO IVA in cervical cancer, it is considered at the verge of incurability and subject to individualised approaches which greatly take the patient's will and factors not present in our data into account. With respect to our retrospective evaluation and limited ressources available in SSA we categorized N1M0 as not …							The older and now outdated Duke’s classification and Astler-Coller modification to it were translated into the TNM staging system [3]. For cases whose records did not provide information on lymph node status, Nx status was maintained, and similarly Tx for lacking tumor size, whereas in missing information on the tumor’s spread to the distance, we assumed that there were no metastases, thus M0, ta…									not applicable
Footnotes on specific therapy modalities	EBRT (potentially curable dose) completed refers to cumulative dose of at least 60 Gy. EBRT (palliative dose) refers to cumulative dose of <60 Gy. ADT refers to ADT monotherapy by surgical or medical castration or ADT by surgical or medical castration in combination with transurethral resection of the prostate or external-beam radiation therapy with a palliative dose or chemotherapy. To estimate …					Note that not all possible treatment variations were depicted, and possible overtreatment was not the focus of the study.															EBRT and brachytherapy (potentially curable dose) completed refers to cumulative dose of EBRT of at least 45 Gy and of brachytherapy of at least 16.6 Gy Note that not all possible treatment variations were depicted, and possible overtreatment was not the focus of the study.							Adequacy of surgical resection was determined based on the most invasive treatment received, for example colectomy in a patient who underwent polypectomy followed by colectomy. Taking into account that criteria for treatment evaluation can be enormously difficult to objectively verify under resource-restraint circumstances, we determined the number of evaluated lymph nodes as a surrogate marker f…									As published previously [2], sufficient information on diagnostic workup required to use NCCN harmonized guidelines for therapy evaluation effectively was only observed in a small proportion of breast cancer patients (e.g. hormone receptor status missing in 72.5% of traced patients). The type of mastectomy (simple, modified radical, or radical) was not always specified, and neither were details o…
Citations of therapy evaluation scheme and other	Therapy evaluation scheme based on [1]: NCCN harmonized guidelines Version 2.2021, Prostate Cancer https://www.nccn.org/login?ReturnURL=https://www.nccn.org/professionals/physician_gls/pdf/prostate_harmonized-africa.pdf and [2]: Seraphin TP et al (2021): https://acsjournals.onlinelibrary.wiley.com/doi/10.1002/cncr.33818 Further citations: [3]: Amin MB, Greene FL, Edge SB, eds. AJCC Cancer Staging…					Therapy evaluation scheme based on [1]: NCCN harmonized guidelines Version 4.2019, B cell lymphomas: https://www.nccn.org/login?ReturnURL=https://www.nccn.org/professionals/physician_gls/pdf/b-cell_harmonized-africa.pdf and [2]: Chronic Lymphocytic Leukemia/Small Lymphocytic Lymphoma, Version 4.2020: https://www.nccn.org/login?ReturnURL=https://www.nccn.org/professionals/physician_gls/pdf/cll_har…															Therapy evaluation scheme based on [1]: National Comprehensive Cancer Network Guidelines version 1.2010 and [2]: Griesel et al https://theoncologist.onlinelibrary.wiley.com/doi/10.1002/onco.13718							Therapy evaluation scheme based on [1]: NCCN Harmonized Guidelines for SSA for Colon and Rectal Cancer and [2]: Hämmerl et al (2023): https://pubmed.ncbi.nlm.nih.gov/34965508/ Further citations: [3]: Amin MB, Greene FL, Edge SB, eds. AJCC Cancer Staging Manual. 8th ed. Springer; 2017.									Therapy evaluation scheme based on [1]: NCCN Harmonized Guidelines, version 2.2017 and [2]: Joko-Fru et al (2021): https://pubmed.ncbi.nlm.nih.gov/34965508/
Kommentar therapy initiation vs completion	therapy completion (vollständige Strahlentherapie) und angefangene ADT bewertet					therapy initiation bewertet															therapy completion (vollständige Strahlentherapie) bewertet							Survivor bias not as relevant; curable CRC not as deadly + exclusion of follow-up <1months -> therapy completion/initiation (vollständige OP aber nur Beginn der adjuvanten Chemo) bewertet			Survivor bias not as relevant; curable CRC not as deadly + exclusion of follow-up <1months -> therapy completion/initiation (vollständige OP aber nur Beginn der adjuvanten Chemo) bewertet						Survivor bias not as relevant; curable prostate cancer not as deadly + exclusion of follow-up <1months -> therapy initiation (vollständige Strahlentherapie, aber nur Beginn der ADT) bewertet

## Sheet: NHL_orig
NHL subtype	Therapy evaluation	Therapy initiation - treatment modality	Patients (n)	Therapy completion - treatment modality	Patients (n)
Diffuse large B-cell lymphoma (n = 106)	Guideline concordant	RCHOP*	10	At least 5 cycles of RCHOP* or (for stage I/II only) 3 cycles of RCHOP + Radiotherapy*	10
	Deviation	CHOP* or COP#	38	At least 5 cycles of CHOP* or COP# or 4 cycles of RCHOP# or (for stage I/II only) 3 cycles of CHOP* or COP# + Radiotherapy	22
	Any other therapy	Any other systemic therapy or radiotherapy only#	8	Less than 4 or unknown number of cycles of CHOP or less than 6 or unknown number of cycles of COP or any other systemic therapy or radiotherapy only	24
	No therapy or not traced	No therapy including surgery only	50	No therapy including surgery only	50
	Total		106		106
NHL subtype	Therapy evaluation	Therapy initiation - treatment modality	Patients (n)	Therapy completion - treatment modality	Patients (n)
Burkitt lymphoma	Guideline concordant	CODOX-M / IVAC + Rituximab*	0	4x CODOX-M / IVAC + Rituximab*	0
(n = 13)	Deviation	CODOX-M / IVAC* or CHOP#	3	4x CODOX-M / IVAC* or 5 cycles or more CHOP#	3
	Any other therapy	Any other therapy#	4	Any other therapy#	4
	No therapy	No therapy including surgery only	6	No therapy including surgery only	6
	Total		13		13
NHL subtype	Therapy evaluation	Therapy initiation - treatment modality	Patients (n)	Therapy completion - treatment modality	Patients (n)
Chronic lymphocytic leukemia / small lymphocytic lymphoma	Guideline concordant	Mono therapy Chlorambucil, Bendamustine or Cyclophosphamide +/- Rituximab*	9	Mono therapy Chlorambucil, Bendamustine or Cyclophosphamide +/- Rituximab*, any number of cycles	9
(n = 40)	Observation guideline concordant	Watch and wait for early stage and good ECOG PS*	0	Watch and wait for early stage and good ECOG PS*	0
	Deviation	Any polychemo therapy (CHOP or COP)#	6	Any polychemo therapy (CHOP or COP), any number of cycles#	6
	Any other therapy	Any other systemic therapy#	5	Any other systemic therapy#	5
	No therapy but indicated	No therapy including surgery only	20	No therapy including surgery only	20
	Total		40		40
NHL subtype	Therapy evaluation	Therapy initiation - treatment modality	Patients (n)	Therapy completion - treatment modality	Patients (n)
Follicular lymphoma	Guideline concordant	RCHOP*	1	RCHOP, any number of cycles*	1
(n = 12)	Observation guideline-concordant	Watch and wait guideline concordant (stage I or II)*	1	Watch and wait guideline concordant (stage I or II)*	1
	Deviation	CHOP#	3	CHOP, any number of cycles#	3
	Any other therapy	Any other systemic therapy#	2	Any other systemic therapy#	2
	No therapy	No therapy including surgery only	5	No therapy including surgery only	5
	Total		12		12
NHL subtype	Therapy evaluation	Therapy initiation - treatment modality	Patients (n)	Therapy completion - treatment modality	Patients (n)
Marginal zone Lymphoma	Guideline concordant	Bendamustine + Rituximab*; RCHOP*; RCOP*; Monotherapy for elderly or infirm; antibiotic therapy for gastric MALT lymphoma*; surgery for early stage nongastric MALT lymphoma*	0	Bendamustine + Rituximab*; RCHOP*; RCOP*; Monotherapy for elderly or infirm, any number of cycles; antibiotic therapy for gastric MALT lymphoma*; surgery for early stage nongastric MALT lymphoma*	0
(n = 7)	Deviation	CHOP#	3	CHOP, any number of cycles#	3
	Any other therapy	Any other systemic therapy#	0	Any other therapy#	0
	No therapy	No therapy including surgery only (excluding for nongastric early stage MALT lymphoma)	4	No therapy including surgery only	4
	Total		7		7
NHL subtype	Therapy evaluation	Therapy initiation - treatment modality	Patients (n)	Therapy completion - treatment modality	Patients (n)
Lymphoplasmacytic lymphoma	Any other therapy	Unknown chemo therapy#	1	Unknown chemo therapy#	1
(n = 2)	No therapy	No therapy including surgery only	1	No therapy including surgery only	1
	Total		2		2
	Therapy evaluation	Therapy initiation - treatment modality	Patients (n)	Therapy completion - treatment modality	Patients (n)
Other subtypes without NCCN guidelines harmonized for Sub-Saharan Africa available	More intensive therapy	Any polychemotherapy	14	5 or more cycles of any therapy	9
(n = 37)	Less intensive therapy	Any other therapy	0	less than 5 cycles or unknown number of cycles	5
	No therapy	No therapy including surgery only	23	No therapy including surgery only	23
	Total		37		37
Unclassified lymphoma	More intensive therapy	Any polychemotherapy	60	5 or more cycles of any therapy	39
(n = 299	Less intensive therapy	Any other therapy	27	less than 5 cycles or unknown number of cycles	48
	No therapy	No therapy including surgery only	212	No therapy including surgery only	212
	Total		299		299
Wie kann n für die „therapy completion“ höher sein als n für „therapy initiation“?
Weil diejenigen, die eine deviation of guideline-recomended therapy begonnen haben, sie aber nicht vervollständigt haben, unter „completion of any other therapy“ fallen. Hast du einen Vorschlag wie man das irgendwie deutlicher machen kann?
Siehe oben, gleiche Frage hier. Vielleicht verstehe ich die Tabelle auch falsch…
Siehe Antwort oben J
